# Supplementary material for: Testing Potential Transfer Effects in Heritage and Adult L2 Bilinguals Acquiring a Mini Grammar as an Additional Language: An ERP Approach
Source: Brain Sci. 2022 May 20;12(5):669. doi: 10.3390/brainsci12050669 (PMC9139276; doi:10.3390/brainsci12050669)
Supplement: Supplementary file 1 [file brainsci-12-00669-s001.zip]

Archive with 3 entries (3 files):
- Supplementary_Materials_S1.pdf
- Supplementary_Materials_S2.pdf
- Supplementary_Materials_S3-S26.pdf
